# Supplementary material for: Bulked Segregant Analysis Coupled with Whole-Genome Sequencing (BSA-Seq) Mapping Identifies a Novel pi21 Haplotype Conferring Basal Resistance to Rice Blast Disease
Source: Int J Mol Sci. 2020 Mar 21;21(6):2162. doi: 10.3390/ijms21062162 (PMC7139700; doi:10.3390/ijms21062162)
Supplement: Supplementary file 1 [file ijms-21-02162-s001.zip]

Archive with 4 entries (4 files):
- Supplementary Figure S2-2019.12.06.pptx
- Supplementary Table S1-2019.12.06.docx
- Supplementary Table S2-2019.12.06.doc
- Supplementary Figure S1-2019.12.06.pptx
